# Supplementary material for: Delayed Gut Colonization Changes Future Insulin Resistance and Hepatic Gene Expression but Not Adiposity in Obese Mice
Source: J Obes. 2024 Sep 25;2024:5846674. doi: 10.1155/2024/5846674 (PMC11446614; doi:10.1155/2024/5846674)
Supplement: Supplementary Materials — Figure S1: body weight and beta diversity analysis of the microbiome of male SPF and ex-germ-free mice. (A) Body weight was measured on all SPF (n = 10) and ex-germ-free 1W (n = 14) and 3W (n = 11) mice during high-fat diet feeding and the average body weight is shown for each time point. Data points from mice that started losing weight because of diabetes were excluded. Error bars represent SD. (B, C) Principal coordinates analysis plots of nanopore-based sequencing of the near full 16S rRNA gene amplicon based on (B) Bray–Curtis (weighted) and (C) Jaccard (unweighted) distance matrices. The plots illustrate feces samples from SPF (n = 9, black) and 1W (n = 12, pink) and 3W (n = 10, purple) ex-germ-free mice at 10 week-of-age before start of high-fat diet. Figure S2: enrichment analysis pathways on genes differentially expressed in the liver. (A) Top 20 GO enriched pathways from Metascape. (B) Quality control of differential expressed genes showing enrichment in liver specific genes based on PaGenBase output from Metascape. (C) Enrichment mapped to human genes in Metascape showing enriched human diseases. Figure S3: liver cytokines in high-fat diet-induced male mice. (A–J) Liver cytokine and chemokine levels for nondiabetic SPF (n = 8), 1W (n = 9), and 3W (n = 9) mice were measured with mesoscale multiplex technology, and the analytes above detection range are shown as indicated. The concentrations were normalized to total protein measurements in the same samples. Mean and SEM are shown in all plots. ∗p value below 0.05. Table S1: differentially expressed genes in the liver. Output table from DESeq2 with differentially expressed genes in liver tissue from 3W (n = 5) male mice compared to SPF (n = 5) male mice, with an adjusted p value <0.05 and a fold-change <−1.5 or >1.5. [file 5846674.f1.zip]

Archive with 4 entries (4 files):
- Figure S1.eps
- Figure S2.eps
- FIgure S3.eps
- SupplementaryTable1 (1).pdf
